# Supplementary material for: Ontogeny of small RNA in the regulation of mammalian brain development
Source: BMC Genomics. 2014 Sep 9;15(1):777. doi: 10.1186/1471-2164-15-777 (PMC4171549; doi:10.1186/1471-2164-15-777)
Supplement: Supplementary file 1 — Additional file 1: A table listing miRNA expressed in the telencephalon but not the mesencephalon at E12 and at E19. Also listed are miRNA that are specific to the telencephalon at E12 only and at E19 only. (XLSX 50 KB) [file 12864_2014_6463_MOESM1_ESM.xlsx]

## Sheet: Additional file 1
Additional file 1: Spatiotemporally specific miRNA
E12 forebrain only	E19 forebrain only	E12 specific	E19 specific
rno-miR-1	rno-miR-10a-3p	rno-miR-1	rno-miR-10a-3p
rno-miR-29a*	rno-miR-29a*	rno-miR-29b	rno-miR-29b-1*
rno-miR-29b	rno-miR-29b-1*	rno-miR-29c	rno-miR-141
rno-miR-29c	rno-miR-136	rno-miR-33	rno-miR-336
rno-miR-33	rno-miR-141	rno-miR-99a*	rno-miR-365
rno-miR-99a*	rno-miR-142-3p	rno-miR-135a	rno-miR-471
rno-miR-135a	rno-miR-142-5p	rno-miR-135b	rno-miR-880
rno-miR-135b	rno-miR-144	rno-miR-147
rno-miR-136	rno-miR-190	rno-miR-148b-5p
rno-miR-142-3p	rno-miR-196a	rno-miR-219-5p
rno-miR-142-5p	rno-miR-196b	rno-miR-291a-5p
rno-miR-144	rno-miR-196c	rno-miR-463
rno-miR-147	rno-miR-208	rno-miR-743a
rno-miR-148b-5p	rno-miR-215
rno-miR-190	rno-miR-336
rno-miR-196a	rno-miR-365
rno-miR-196b	rno-miR-369-3p
rno-miR-196c	rno-miR-376a*
rno-miR-208	rno-miR-384-3p
rno-miR-215	rno-miR-421
rno-miR-219-5p	rno-miR-450a
rno-miR-291a-5p	rno-miR-471
rno-miR-369-3p	rno-miR-742
rno-miR-376a*	rno-miR-871
rno-miR-384-3p	rno-miR-880
rno-miR-421	rno-miR-883
rno-miR-450a
rno-miR-463
rno-miR-742
rno-miR-743a
rno-miR-871
rno-miR-883
