# Supplementary material for: Ontogeny of small RNA in the regulation of mammalian brain development
Source: BMC Genomics. 2014 Sep 9;15(1):777. doi: 10.1186/1471-2164-15-777 (PMC4171549; doi:10.1186/1471-2164-15-777)
Supplement: Supplementary file 2 — Additional file 2: A table listing putative pathways regulated by the E12 and E19 telencephalon-specific miRNA. Enriched pathways of putative target genes of the 32 miRNA specific to the telencephalon at E12 and the 26 miRNA specific to the telencephalon at E19 were identified using the GATHER online database. Putative gene targets were identified using IPA. Only those pathways and ontologies with a Bayes factor >6 were considered significant. (XLSX 42 KB) [file 12864_2014_6463_MOESM2_ESM.xlsx]

## Sheet: Additional file 2
Additional file 2: E12- and E19-specific pathway regulation.
Pathway	P-Value	Bayes factor
Focal adhesion	< 0.0001	17.56
Adherens junction	< 0.0001	9.72
Oxidative phosphorylation	< 0.0001	8.82
Regulation of actin cytoskeleton	< 0.0001	7.83
ECM-receptor signalling	< 0.0001	6.23
The putative target genes of the 32 miRNA specific to the telencephalon at E12 were assessed for KEGG pathway enrichments using the GATHER online database
Pathway	P-Value	Bayes factor
MAPK signaling pathway	< 0.0001	8.39
Wnt signaling pathway	< 0.0001	8.27
The putative target genes of the 26 miRNA specific to the telencephalon at E19 were assessed for KEGG pathway enrichments using the GATHER online database
