# Supplementary material for: Ontogeny of small RNA in the regulation of mammalian brain development
Source: BMC Genomics. 2014 Sep 9;15(1):777. doi: 10.1186/1471-2164-15-777 (PMC4171549; doi:10.1186/1471-2164-15-777)
Supplement: Supplementary file 3 — Additional file 3: A table listing the 97 dynamically regulated miRNA. Also listed are the standard deviation values for each miRNA in both the forebrain and midbrain. (XLSX 49 KB) [file 12864_2014_6463_MOESM3_ESM.xlsx]

## Sheet: Additional file 3
Additional file 3. The 97 dynamically regulated miRNA
miRNA	Forebrain St. Dev.	Midbrain St. Dev.
rno-let-7b	2.274	0.619
rno-let-7f	1.769	0.647
rno-let-7i	1.499	0.533
rno-miR-1*	1.338	0.373
rno-miR-101b	1.767	1.097
rno-miR-125b*	1.432	0.215
rno-miR-126*	1.822	1.847
rno-miR-128	2.274	1.389
rno-miR-129	2.234	1.883
rno-miR-129*	1.355	1.256
rno-miR-132	2.237	1.086
rno-miR-135a	1.518	1.503
rno-miR-137	2.998	0.926
rno-miR-138	1.397	0.75
rno-miR-138*	2.203	0.624
rno-miR-139-3p	1.616	1.442
rno-miR-150	1.459	0.668
rno-miR-153	1.9	0.572
rno-miR-182	3.07	2.08
rno-miR-183	2.816	2.085
rno-miR-184	2.034	1.068
rno-miR-187	2.075	1.149
rno-miR-188	1.391	0.534
rno-miR-18a	1.362	0.816
rno-miR-190b	1.599	1.341
rno-miR-195	1.822	1.011
rno-miR-196a*	1.361	1.016
rno-miR-199a-5p	1.419	0.965
rno-miR-200a	1.513	1.211
rno-miR-200b	2.822	2.111
rno-miR-200c	2.645	1.86
rno-miR-203	1.885	1.402
rno-miR-204	1.617	1.538
rno-miR-205	3.186	1.23
rno-miR-206	1.775	1.182
rno-miR-20a*	1.987	0.946
rno-miR-20b-3p	1.663	1.568
rno-miR-20b-5p	1.582	1.244
rno-miR-212	2.092	1.263
rno-miR-214	1.509	0.589
rno-miR-216a	1.311	0.647
rno-miR-217	1.81	1.024
rno-miR-224	1.305	1.438
rno-miR-26b	1.324	1.254
rno-miR-290	1.42	0.825
rno-miR-291a-3p	1.928	2.253
rno-miR-292-3p	1.848	1.192
rno-miR-29a	1.792	1.268
rno-miR-29b-2*	1.668	1.107
rno-miR-29c	1.412	1.688
rno-miR-301b	1.383	1.103
rno-miR-30e	1.496	0.507
rno-miR-31	1.35	0.919
rno-miR-32	1.595	1.85
rno-miR-322	1.735	0.715
rno-miR-323	1.713	0.667
rno-miR-325-3p	1.596	1.022
rno-miR-326	1.313	0.609
rno-miR-330*	1.496	0.423
rno-miR-333	1.386	1.313
rno-miR-339-3p	2.104	0.833
rno-miR-340-3p	1.357	0.887
rno-miR-340-5p	1.942	0.364
rno-miR-344-3p	1.476	0.392
rno-miR-34b	1.659	1.615
rno-miR-352	2.582	1.004
rno-miR-363*	1.353	0.967
rno-miR-374	1.409	0.959
rno-miR-376b-5p	2.188	1.929
rno-miR-379*	1.804	1.07
rno-miR-382*	1.564	0.428
rno-miR-383	2.651	0.676
rno-miR-384-5p	2.097	0.478
rno-miR-429	2.375	1.935
rno-miR-431	1.568	0.612
rno-miR-448	1.633	1.43
rno-miR-449a	2.156	2.707
rno-miR-451	1.707	0.688
rno-miR-484	1.721	1.229
rno-miR-489	1.779	0.874
rno-miR-493	1.307	1.211
rno-miR-497	1.983	1.454
rno-miR-505	1.904	1.224
rno-miR-539	1.693	0.653
rno-miR-540	1.477	0.308
rno-miR-542-3p	1.553	1.65
rno-miR-551b	2.431	0.64
rno-miR-598-3p	1.508	0.799
rno-miR-743b	1.934	1.574
rno-miR-758	1.689	0.615
rno-miR-760-5p	1.405	0.902
rno-miR-770	1.307	0.503
rno-miR-872	1.394	0.711
rno-miR-873	1.982	1.7
rno-miR-881	1.728	1.393
rno-miR-9	1.531	0.44
rno-miR-98	2.261	0.89
To determine those miRNA that were differentially regulated with respect to developmental age, all miRNA were ranked based on their expression variance calculated by the standard deviation (St. Dev.) from E12 to P0. miRNA undergoing substantial changes throughout development were defined by a St. Dev. > 1.3.
