# Supplementary material for: Ontogeny of small RNA in the regulation of mammalian brain development
Source: BMC Genomics. 2014 Sep 9;15(1):777. doi: 10.1186/1471-2164-15-777 (PMC4171549; doi:10.1186/1471-2164-15-777)
Supplement: Supplementary file 4 — Additional file 4: A table listing enriched ontologies of putative target genes of the 97 dynamically regulated miRNA identified using the GATHER online database. Putative gene targets were identified using IPA. Only those pathways and ontologies with a Bayes factor >6 were considered significant. (XLSX 9 KB) [file 12864_2014_6463_MOESM4_ESM.xlsx]

## Sheet: Additional file 4
Additional file 4: Dynamic miRNA Regulation
Annotation	Bayes factor
Pathways
path:rno00190: Oxidative phosphorylation	21.7
path:rno04010: MAPK signalling pathway	8.99
path:rno04310: Wnt signalling pathway	6.07
Ontologies
GO:0000074 [6]: regulation of cell cycle	16.34
GO:0007275 [2]: development	16.11
GO:0009653 [3]: morphogenesis	15.62
GO:0009887 [4]: organogenesis	13.86
GO:0048513 [3]: organ development	13.51
GO:0006355 [7]: regulation of transcription, DNA-dependent	11.98
GO:0006351 [7]: transcription, DNA-dependent	10.28
GO:0045449 [6]: regulation of transcription	10.2
GO:0009987 [2]: cellular process	9.94
GO:0050789 [2]: regulation of biological process	9.48
GO:0019219 [5]: regulation of nucleobase, nucleoside, nucleotide and nucleic acid metabolism	9.32
GO:0019222 [4]: regulation of metabolism	8.96
GO:0007399 [5]: neurogenesis	8.14
GO:0006350 [6]: transcription	7.7
GO:0008283 [4]: cell proliferation	7.44
GO:0006464 [7]: protein modification	7.09
GO:0006470 [8]: protein amino acid dephosphorylation	6.9
GO:0030001 [7]: metal ion transport	6.84
GO:0050875 [3]: cellular physiological process	6.54
GO:0016311 [7]: dephosphorylation	6.45
GO:0007154 [3]: cell communication	6.22
GO:0007049 [5]: cell cycle	6.18
