# Supplementary material for: Ontogeny of small RNA in the regulation of mammalian brain development
Source: BMC Genomics. 2014 Sep 9;15(1):777. doi: 10.1186/1471-2164-15-777 (PMC4171549; doi:10.1186/1471-2164-15-777)
Supplement: Supplementary file 5 — Additional file 5: A table listing the 100 dynamically regulated mRNA. Also listed are the standard deviation values for each mRNA in both the forebrain and midbrain. (XLSX 46 KB) [file 12864_2014_6463_MOESM5_ESM.xlsx]

## Sheet: Additional file 5
Additional file 5. The 100 dynamically regulated mRNA
Official Gene Symbol	Forebrain St. Dev.	Midbrain St. Dev.
Acy3	3.346	3.083
Apoa2	4.475	2.043
B3gat1	3.27	3.175
Cdh8	3.404	3.595
Cited4	3.358	3.388
Cldn10	3.606	3.448
Dscam	3.746	1.385
Gabrb1	3.763	2.778
Gata1	3.607	2.714
Gipr	3.693	1.349
Glra2	4.538	4.603
Gng7	3.502	3.07
Gpr88	3.322	1.656
Grin1	3.974	2.754
Hapln1	3.3	3.238
Hbe1	3.768	4.499
Hbe2	3.813	3.737
Hbg1	3.286	4.196
Hnmt	3.333	2.368
Hpca	3.594	1.979
Hs3st2	3.621	2.501
Hsd17b2	3.242	1.399
Kcnh3	3.65	3.377
LOC363408	3.444	3.501
LOC497742	3.324	2.984
LOC497765	3.465	3.375
LOC498918	4.028	1.147
LOC687424	3.21	1.927
Lrfn5	3.333	2.487
Nell1	3.597	4.092
Nfe2	3.209	3.083
Npas1	3.343	3.183
Omg	3.387	3.794
Otc	3.716	0.006
Pitx1	3.445	1.414
Pitx2	3.909	0.938
Ppp1r14c	3.393	1.843
Ptgds	4.808	5.284
Rasgrf1	3.657	3.308
RGD1307486	5.757	5.777
RGD1308215	3.585	1.75
RGD1562793	4.609	4.078
RGD1563846	3.758	2.55
RGD1565118	3.833	4.218
RGD1566234	3.355	2.808
Rnase1	3.807	1.497
S100b	3.436	4.179
Scn2a1	3.517	2.284
Serpina6	4.118	2.41
Sla	3.492	3.208
Slc22a3	3.225	3.269
Tcfap2a	3.775	2.147
Uhrf1	3.625	3.205
Avp	3.173	3.271
Cd200	3.019	3.266
Cpne4	2.546	3.341
Dbx1	1.076	3.427
Entpd2	2.412	4.131
Fev	0.003	3.405
Frmd3	2.077	3.258
Gpcr12	2.737	3.595
Hoxb2	1.051	4.02
Hoxd3	0.905	3.257
Hrk	2.192	3.419
Kif11	2.668	3.269
Kiss1r	2.62	4.026
Lhx5	2.451	3.397
LOC298998	0.666	3.302
LOC303566	3.007	3.542
LOC363153	3.18	3.953
LOC363343	2.818	3.518
LOC365476	2.662	3.24
LOC497814	2.898	3.204
LOC498228	1.925	3.294
LOC501090	1.654	3.763
LOC501231	0.816	3.345
Mal2	2.813	3.613
Nfix	2.676	3.894
Nol4	2.806	3.259
Plekhf2	2.582	3.668
Pmch	1.948	3.34
Ppp2r2b	2.572	3.525
Prkcg	2.846	3.976
Ptf1a	2.226	3.803
Rasgef1c	2.998	3.361
RGD1306991	2.885	3.592
RGD1560608	2.496	3.624
RGD1562658	3.033	3.34
RGD1563603	2.283	3.765
RGD1564190	2.024	3.237
RGD1564616	2.512	3.233
RGD1565371	1.237	3.92
Rit2	2.648	4.17
Scg2	1.841	3.376
Slc6a13	2.533	3.933
Slc6a3	1.448	3.589
Sorcs3	3.088	3.448
Tacstd1	3.157	3.43
Tekt2	1.587	3.344
Zdhhc23	1.572	3.253
To determine those mRNA that were differentially regulated with respect to developmental age, all mRNA were ranked based on their expression variance calculated by the standard deviation (St. Dev.) from E12 to P0. mRNA undergoing substantial changes throughout development were defined by a St. Dev. > 3.2.
