# Supplementary material for: Ontogeny of small RNA in the regulation of mammalian brain development
Source: BMC Genomics. 2014 Sep 9;15(1):777. doi: 10.1186/1471-2164-15-777 (PMC4171549; doi:10.1186/1471-2164-15-777)
Supplement: Supplementary file 6 — Additional file 6: A table listing enriched ontologies of the 100 dynamically regulated miRNA identified using the GATHER online database. Only those pathways and ontologies with a Bayes factor >6 were considered significant. (XLSX 10 KB) [file 12864_2014_6463_MOESM6_ESM.xlsx]

## Sheet: Additional file 4
Additional file 6: Dynamic mRNA Regulation
Annotation	PValue	Benjamini
Pathway
rno04080:Neuroactive ligand-receptor interaction	0.015	0.446
Ontologies
GO:0007610~behavior	1.8e-05	0.017
GO:0006355~regulation of transcription, DNA-dependent	0.001	0.341
GO:0006350~transcription	0.001	0.245
GO:0051252~regulation of RNA metabolic process	0.001	0.233
GO:0015671~oxygen transport	0.001	0.215
GO:0045449~regulation of transcription	0.002	0.221
GO:0007626~locomotory behavior	0.002	0.282
GO:0015669~gas transport	0.003	0.292
GO:0030902~hindbrain development	0.004	0.324
GO:0035270~endocrine system development	0.005	0.359
GO:0045935~positive regulation of nucleobase, nucleoside, nucleotide and nucleic acid metabolic process	0.006	0.393
GO:0048878~chemical homeostasis	0.007	0.403
GO:0051173~positive regulation of nitrogen compound metabolic process	0.007	0.394
GO:0051969~regulation of transmission of nerve impulse	0.008	0.426
GO:0050801~ion homeostasis	0.01	0.448
GO:0031328~positive regulation of cellular biosynthetic process	0.01	0.434
GO:0021983~pituitary gland development	0.01	0.417
GO:0031644~regulation of neurological system process	0.01	0.418
GO:0009891~positive regulation of biosynthetic process	0.011	0.412
GO:0048732~gland development	0.013	0.458
GO:0044057~regulation of system process	0.015	0.481
GO:0021536~diencephalon development	0.016	0.501
GO:0048168~regulation of neuronal synaptic plasticity	0.021	0.574
GO:0007611~learning or memory	0.022	0.58
GO:0007635~chemosensory behavior	0.023	0.572
GO:0050795~regulation of behavior	0.024	0.583
GO:0006873~cellular ion homeostasis	0.026	0.597
GO:0055082~cellular chemical homeostasis	0.027	0.602
GO:0048704~embryonic skeletal system morphogenesis	0.028	0.593
GO:0007623~circadian rhythm	0.032	0.639
GO:0048511~rhythmic process	0.035	0.657
GO:0015872~dopamine transport	0.036	0.654
GO:0006874~cellular calcium ion homeostasis	0.038	0.669
GO:0050804~regulation of synaptic transmission	0.039	0.664
GO:0019226~transmission of nerve impulse	0.039	0.657
GO:0060134~prepulse inhibition	0.04	0.654
GO:0030900~forebrain development	0.041	0.65
GO:0055074~calcium ion homeostasis	0.041	0.65
GO:0042592~homeostatic process	0.042	0.65
GO:0048706~embryonic skeletal system development	0.043	0.654
GO:0043279~response to alkaloid	0.045	0.654
GO:0021602~cranial nerve morphogenesis	0.045	0.645
GO:0006875~cellular metal ion homeostasis	0.047	0.657
