# Supplementary material for: Ontogeny of small RNA in the regulation of mammalian brain development
Source: BMC Genomics. 2014 Sep 9;15(1):777. doi: 10.1186/1471-2164-15-777 (PMC4171549; doi:10.1186/1471-2164-15-777)
Supplement: Supplementary file 7 — Additional file 7: A table listing enriched pathways of differentially expressed miRNA targeting differentially expressed RNA identified using the DAVID online database. Only those pathways with a p-value <0.05 were considered significant. (XLSX 14 KB) [file 12864_2014_6463_MOESM7_ESM.xlsx]

## Sheet: Additional file 5
Additional file 7: Pathway Enrichment of miRNA:mRNA interactions
Pathway	PValue	Benjamini	FDR
E12 vs E14
Axon guidance	8.77e-08	1.56e-05	0.000108
Calcium signaling pathway	7.4e-05	0.00657	0.091
ABC transporters	0.000152	0.00896	0.186
MAPK signaling pathway	0.000223	0.00986	0.273
Neuroactive ligand-receptor interaction	0.000282	0.01	0.346
Dilated cardiomyopathy	0.00044	0.013	0.539
Long-term depression	0.00259	0.0638	3.14
Endocytosis	0.00444	0.0942	5.32
Pathways in cancer	0.00499	0.0942	5.96
Type II diabetes mellitus	0.00534	0.0908	6.37
Chemokine signaling pathway	0.00561	0.0871	6.69
Adipocytokine signaling pathway	0.00648	0.0919	7.68
Hedgehog signaling pathway	0.00909	0.118	10.6
Wnt signaling pathway	0.0102	0.122	11.8
Hypertrophic cardiomyopathy (HCM)	0.0129	0.143	14.8
ErbB signaling pathway	0.0146	0.151	16.5
Vascular smooth muscle contraction	0.0194	0.186	21.4
GnRH signaling pathway	0.0198	0.179	21.8
Alanine, aspartate and glutamate metabolism	0.0258	0.217	27.5
Cardiac muscle contraction	0.0272	0.218	28.8
Renin-angiotensin system	0.0296	0.225	30.9
Long-term potentiation	0.0324	0.234	33.3
Arrhythmogenic right ventricular cardiomyopathy (ARVC)	0.0351	0.242	35.5
Glycerophospholipid metabolism	0.0374	0.246	37.4
Gap junction	0.0375	0.238	37.5
Cell adhesion molecules (CAMs)	0.0393	0.24	38.9
Cytokine-cytokine receptor interaction	0.041	0.241	40.2
Pathway	PValue	Benjamini	FDR
E14 vs E15
Jak-STAT signaling pathway	0.000133	0.0223	0.162
Dorso-ventral axis formation	0.000271	0.0227	0.33
ABC transporters	0.00136	0.074	1.65
Wnt signaling pathway	0.00166	0.0677	2
Type II diabetes mellitus	0.00299	0.0964	3.59
Hematopoietic cell lineage	0.00312	0.0843	3.74
Basal cell carcinoma	0.00397	0.0915	4.73
Hedgehog signaling pathway	0.00454	0.0916	5.39
Pathways in cancer	0.00837	0.146	9.73
Colorectal cancer	0.0117	0.181	13.4
Insulin signaling pathway	0.0177	0.24	19.6
T cell receptor signaling pathway	0.0183	0.229	20.2
Calcium signaling pathway	0.0191	0.222	21
Chemokine signaling pathway	0.0206	0.222	22.4
Cytokine-cytokine receptor interaction	0.0217	0.219	23.5
Adipocytokine signaling pathway	0.0231	0.219	24.8
Toll-like receptor signaling pathway	0.0244	0.218	26
Pathway	PValue	Benjamini	FDR
E15 vs E18
Pathways in cancer	2.86e-08	4.68e-06	3.46e-05
Basal cell carcinoma	6.52e-05	0.00533	0.079
Hedgehog signaling pathway	0.000343	0.0186	0.415
Regulation of actin cytoskeleton	0.000773	0.0312	0.934
Type II diabetes mellitus	0.000775	0.0251	0.935
Jak-STAT signaling pathway	0.00139	0.0373	1.67
Wnt signaling pathway	0.00238	0.0542	2.84
Colorectal cancer	0.00242	0.0484	2.89
Adherens junction	0.00815	0.139	9.44
MAPK signaling pathway	0.00816	0.126	9.46
Calcium signaling pathway	0.00851	0.12	9.84
ErbB signaling pathway	0.00984	0.126	11.3
Focal adhesion	0.01	0.119	11.5
Adipocytokine signaling pathway	0.0101	0.112	11.6
Neuroactive ligand-receptor interaction	0.0117	0.12	13.3
Endometrial cancer	0.0122	0.118	13.8
Pancreatic cancer	0.0126	0.115	14.2
Non-small cell lung cancer	0.0138	0.119	15.5
ECM-receptor interaction	0.0164	0.133	18.1
Melanogenesis	0.0185	0.142	20.3
Small cell lung cancer	0.0196	0.143	21.3
Cytokine-cytokine receptor interaction	0.0208	0.145	22.5
Endocytosis	0.0257	0.169	27
Progesterone-mediated oocyte maturation	0.0274	0.173	28.6
Chemokine signaling pathway	0.0293	0.177	30.3
Melanoma	0.0311	0.181	31.9
Glioma	0.036	0.2	35.9
Aldosterone-regulated sodium reabsorption	0.0384	0.205	37.8
Acute myeloid leukemia	0.0501	0.252	46.4
Pathway	PValue	Benjamini	FDR
E18 vs E19
Neuroactive ligand-receptor interaction	3.3e-06	0.000558	0.00403
Pathways in cancer	6.58e-05	0.00555	0.0802
Jak-STAT signaling pathway	0.000126	0.0071	0.154
Regulation of actin cytoskeleton	0.000937	0.0388	1.14
Focal adhesion	0.00152	0.0501	1.84
Calcium signaling pathway	0.00265	0.072	3.18
Cytokine-cytokine receptor interaction	0.00367	0.085	4.39
Dorso-ventral axis formation	0.00374	0.076	4.46
ErbB signaling pathway	0.00732	0.129	8.56
Pancreatic cancer	0.00968	0.152	11.2
Complement and coagulation cascades	0.0108	0.153	12.4
Glioma	0.011	0.145	12.6
Type II diabetes mellitus	0.0225	0.256	24.2
Retinol metabolism	0.0241	0.255	25.7
Prostate cancer	0.0271	0.266	28.4
Basal cell carcinoma	0.028	0.259	29.3
Colorectal cancer	0.0297	0.259	30.8
ECM-receptor interaction	0.0297	0.259	30.8
ABC transporters	0.0362	0.292	36.2
Chronic myeloid leukemia	0.0415	0.314	40.4
MAPK signaling pathway	0.0425	0.307	41.1
T cell receptor signaling pathway	0.0487	0.331	45.6
Pathway	PValue	Benjamini	FDR
E19 vs P0
Calcium signaling pathway	3.3e-09	5.55e-07	4.02e-06
Pathways in cancer	5.91e-05	0.00495	0.072
Cytokine-cytokine receptor interaction	9.67e-05	0.0054	0.118
Jak-STAT signaling pathway	0.000171	0.00716	0.208
Neuroactive ligand-receptor interaction	0.000184	0.00616	0.224
Gap junction	0.000583	0.0162	0.708
Melanogenesis	0.00256	0.0597	3.08
Type II diabetes mellitus	0.00306	0.0624	3.66
Chemokine signaling pathway	0.00412	0.0742	4.9
Colorectal cancer	0.0108	0.167	12.4
Basal cell carcinoma	0.0125	0.175	14.2
Hedgehog signaling pathway	0.0143	0.183	16.1
Histidine metabolism	0.0158	0.186	17.6
Oocyte meiosis	0.0173	0.188	19.1
Complement and coagulation cascades	0.0187	0.191	20.5
Regulation of actin cytoskeleton	0.0282	0.26	29.4
Small cell lung cancer	0.0295	0.256	30.5
Aldosterone-regulated sodium reabsorption	0.0326	0.266	33.2
ABC transporters	0.0368	0.282	36.7
Vascular smooth muscle contraction	0.0395	0.287	38.8
Dorso-ventral axis formation	0.0397	0.277	38.9
Phosphatidylinositol signaling system	0.0423	0.281	40.9
MAPK signaling pathway	0.0438	0.279	42
Genes with a fold-change of ≤/≥2 that were identified as putative targets of miRNA with a fold-change of ≤/≥2 (IPA software) were functionally annotated using the DAVID online database for KEGG pathway enrichment.
