# Supplementary material for: Ontogeny of small RNA in the regulation of mammalian brain development
Source: BMC Genomics. 2014 Sep 9;15(1):777. doi: 10.1186/1471-2164-15-777 (PMC4171549; doi:10.1186/1471-2164-15-777)
Supplement: Supplementary file 8 — Additional file 8: A table listing predicted ontologies enriched with target genes of miRs-98, -212 andX - 137. Enriched ontologies of putative target genes of miR-98, miR-212 and miR-137 were identified using the DAVID online database. Putative gene targets were identified using an intersection of the miRanda, IPA and TargetScan output. n, number of input genes in pathway.%, percentage of total target genes analysed that are represented in this pathway. (XLSX 11 KB) [file 12864_2014_6463_MOESM8_ESM.xlsx]

## Sheet: Additional file 8
Additional file 8: Select miRNA Ontologies
Biological Function	n	%	P-Value	Benjamini
miR-98
regulation of transcription	51	3.86	3.19e-07	0.000474
enzyme linked receptor protein signalling pathway	16	1.21	1.09e-06	0.000809
response to organic substance	23	1.74	1.49e-06	0.00074
protein amino acid phosphorylation	22	1.66	1.63e-06	0.000604
regulation of protein kinase cascade	13	0.98	5.31e-06	0.00158
phosphorus metabolic process	26	1.97	5.86e-06	0.00145
phosphate metabolic process	26	1.97	5.86e-06	0.00145
intracellular signalling cascade	30	2.27	7.49e-06	0.00159
heart development	12	0.91	7.57e-06	0.00141
regulation of cell motion	11	0.83	1.79e-05	0.00295
transcription	40	3.03	2.66e-05	0.00395
phosphorylation	22	1.66	2.67e-05	0.00359
miR-212
positive regulation of macromolecule biosynthetic process	38	0.93	1.38e-07	6.32e-05
Positive regulation of transcription	35	0.86	1.04e-07	6.38e-05
positive regulation of biosynthetic process	39	0.96	2.21e-07	6.73e-05
positive regulation of gene expression	35	0.86	2.1e-07	7.7e-05
positive regulation of RNA metabolic process	32	0.79	9.13e-08	8.36e-05
regulation of transcription	94	2.31	4.75e-07	9.65e-05
positive regulation of nucleobase, nucleoside, nucleotide and nucleic acid metabolic process	36	0.88	3.79e-07	9.93e-05
positive regulation of cellular biosynthetic process	38	0.93	4.35e-07	9.97e-05
positive regulation of transcription, DNA-dependent	32	0.79	7.52e-08	0.000138
positive regulation of nitrogen compound metabolic process	36	0.88	7.98e-07	0.000146
positive regulation of macromolecule metabolic process	42	1.03	2.31e-06	0.000384
positive regulation of transcription from RNA polymerase II promoter	25	0.61	2.57e-06	0.000392
regulation of transcription from RNA polymerase II promoter	37	0.91	4.65e-06	0.000655
transcription	77	1.89	5.38e-06	0.000704
regulation of RNA metabolic process	67	1.64	2.23e-05	0.00272
regulation of transcription, DNA-dependent	65	1.6	3.99e-05	0.00456
tube development	16	0.39	0.000113	0.0121
forebrain development	13	0.32	0.000141	0.0142
miR-137
synaptic transmission	22	4.47	1.97e-06	0.00473
transmission of nerve impulse	25	5.08	3.27e-06	0.00392
learning	12	2.44	7.46e-06	0.00597
learning or memory	16	3.25	7.62e-06	0.00457
transmembrane receptor protein tyrosine kinase signalling pathway	19	3.86	1.68e-05	0.00806
phosphorus metabolic process	47	9.55	4.21e-05	0.0167
cell-cell signalling	25	5.08	4.29e-05	0.0146
phosphate metabolic process	46	9.35	8.36e-05	0.0248
positive regulation of transmission of nerve impulse	8	1.63	0.000123	0.0324
intracellular signalling cascade	48	9.76	0.000156	0.0368
positive regulation of gene expression	33	6.71	0.000164	0.0353
regulation of membrane potential	15	3.05	0.000168	0.0332
positive regulation of neurological system process	8	1.63	0.000171	0.0312
positive regulation of cell communication	23	4.67	0.0002	0.0338
enzyme linked receptor protein signalling pathway	21	4.27	0.000236	0.0371
phosphorylation	39	7.93	0.000288	0.0424
protein amino acid phosphorylation	35	7.11	0.000327	0.0453
ion transport	37	7.52	0.000329	0.043
behaviour	27	5.49	0.000336	0.0417
